# Supplementary material for: Antitumor Effects of a Sesquiterpene Derivative from Marine Sponge in Human Breast Cancer Cells
Source: Mar Drugs. 2021 Apr 26;19(5):244. doi: 10.3390/md19050244 (PMC8144972; doi:10.3390/md19050244)
Supplement: Supplementary file 1 [file marinedrugs-19-00244-s001.zip]

Archive with 1 entries (1 files):
- marinedrugs-1139168-SI.pdf
